# Supplementary material for: Brittle culm 3, encoding a cellulose synthase subunit 5, is required for cell wall biosynthesis in barley (Hordeum vulgare L.)
Source: Front Plant Sci. 2022 Nov 23;13:989406. doi: 10.3389/fpls.2022.989406 (PMC9726912; doi:10.3389/fpls.2022.989406)
Supplement: Supplementary file 1 [file Table_1.xlsx]

## Sheet: Sheet1
Table S1. Primers pairs used in this study.
Marker ID	Forward primer (5'– 3')	Reverse primer (5' – 3')	Fragement length (bp)	Content
MOY5-3H-9	TGATTTCAACCTGGGAGAGG	GTGATGTTCGTGGGTGTGAG	343	InDel
MOY5-3H-10	CGTCCTCGACTTTCTCCATC	AAGTCGTCGGCGTAGTTCAT	368	InDel
MOY5-3H-11	CGAGGAAAGTCCAGAAGCAC	CTCCGTGAACAATCAGCAAA	269	InDel
MOY5-3H-25	GACGATGGGATGGGTTGTT	CCAGATCCTGACCCAACG	223	InDel
MOY5-3H-26	GCGTAGCGTTCCCCATTAT	CCGTCACCCGTCTCTTTTTA	149	InDel
MOY5-3H-35	CGAGGTTTTTGGACACAGGT	AGGCTCTATAGCTCGCTTGG	270	InDel
MOY5-3H-52	GATTGTGTTCCTAAGAAAGGAGGT	TGGACATGGAAAAACGGAAT	229	CAPS
MOY5-3H-59	TGGGTAAGGATCTGAAAATGATAT	CATGGGAGGGCTAATCTTCA	194	dCAPS
MOY5-3H-53	TATGGAGTCACCTAGGGGCTAAGC	TGAAAACAGCGTCACTCCAG	211	dCAPS
MOY5-3H-61	TATACCGCCGTTGGTTATGC	AAAATCTATGCCAACACGGGCTCG	80	dCAPS
MOY5-3H-50	AAGTGGCCGGCGAGCTTGGT	TCACCCAATCTCCCACCTAC	188	InDel
MOY5-3H-20	GTGGAATTCTGGACCGAAAA	CGAAAGTCTCCCTCCGATTT	233	InDel
MOY5-3H-31	TGGGCTGTGAGATTCAAGTG	TAATACATGGCAAGCGACGA	235	InDel
MOY5-3H-33	GCTGTGAGGGAAGTACTGCTG	TTGTGCACGCTATTCTGAGC	165	InDel
HvCESA5	GCATGGCATGGTATAGTTGG	ACCTCCAACTCCAAGCAATG	6710	Genomic sequence of candidate gene
HvActin	GGTCCATCCTAGCCTCACTC	GATAACAGCAGTGGAGCGCT	129	Internal control
HvCESA1	CATCTGTTTGCCGTCTTTCA	ATGAGAAGCGTCGTCCACTT	137	qRT-PCR
HvCESA2	CGCAATCAACAACGGATATG	AGGATGGACCAGACGATCAC	150	qRT-PCR
HvCESA3	TCGACACCAGCTTCACTGTC	CAACACCGACAAGGTTGATG	132	qRT-PCR
HvCESA4	CGGGAAGCTCTTCTTCTCCT	CAGGACAGACCAGAGCACAA	112	qRT-PCR
HvCESA5	GTCTGAGATGGCTCCAGAGG	CTCGTCAGGATGATGGAGGT	187	qRT-PCR
HvCESA6	CAACAGCGGTTACCAATCCT	TGAAAGGGTCGATCTTCACC	191	qRT-PCR
HvCESA7	TGGACCAGTCTCCTCATTCC	GAGATGGAGGATCACCCAGA	153	qRT-PCR
HvCESA8	ACGAGCAGTTCTGGGTCATC	GAGGTGACGGTGAAGTTGGT	106	qRT-PCR
HvCESA9	ACATCATCGCTATCGCCTTC	AGCACCCAGAAGCTGAAGAA	100	qRT-PCR
HvCESA10	CTACCCGTTCACGTCCATCT	CACCACTCCTCCAGGTTGAT	189	qRT-PCR
