# Supplementary material for: Brittle culm 3, encoding a cellulose synthase subunit 5, is required for cell wall biosynthesis in barley (Hordeum vulgare L.)
Source: Front Plant Sci. 2022 Nov 23;13:989406. doi: 10.3389/fpls.2022.989406 (PMC9726912; doi:10.3389/fpls.2022.989406)
Supplement: Supplementary file 2 [file Table_2.xlsx]

## Sheet: Sheet1
Table S2 HvCESA genes in barley.
Gene IDa	Gene nameb	Position
HORVU.MOREX.r3.1HG0027850.1	HvCESA 7	chr1H:126045057..126051060
HORVU.MOREX.r3.1HG0041280.1	HvCESA 4	chr1H:262442379..262446639
HORVU.MOREX.r3.2HG0111610.1	HvCESA1	chr2H:37735772..37741646
HORVU.MOREX.r3.2HG0115540.1	HvCESA9	chr2H:51630930..51634610
HORVU.MOREX.r3.3HG0288960.1	HvCESA5	chr3H:487041659..487046997
HORVU.MOREX.r3.5HG0482670.1	HvCESA8	chr5H:441915631..441920070
HORVU.MOREX.r3.5HG0522880.1	HvCESA3	chr5H:555069256..555074606
HORVU.MOREX.r3.5HG0530450.1	HvCESA2	chr5H:572241720..572247525
HORVU.MOREX.r3.6HG0550800.1	HvCESA6	chr6H:28747026..28752833
HORVU.MOREX.r3.7HG0638850.1	HvCESA10	chr7H:7690025..7694554
aGene ID derived from the reference genome of the barley cultivar Morex V3 (Mascher et al., 2021)
bHvCESA 1,HvCESA 2, HvCESA 3, HvCESA4, HvCESA 5, HvCESA 6 and HvCESA8 genes were named according to the prious study (Burton et al., 2004; Tan et al., 2015), orther genes were named according to the sequence on the chromsome.
